# Supplementary material for: An Observational Real-Life Study with a New Infant Formula in Infants with Functional Gastro-Intestinal Disorders
Source: Nutrients. 2021 Sep 23;13(10):3336. doi: 10.3390/nu13103336 (PMC8539302; doi:10.3390/nu13103336)
Supplement: Supplementary file 1 [file nutrients-13-03336-s001.zip]

Archive with 1 entries (1 files):
- nutrients-1370336-supplementary.pdf
